# Supplementary material for: Systemic Therapy and Its Surgical Implications in Patients with Resectable Liver Colorectal Cancer Metastases. A Report from the Western Canadian Gastrointestinal Cancer Consensus Conference
Source: Curr Oncol. 2022 Mar 8;29(3):1796–807. doi: 10.3390/curroncol29030147 (PMC8947455; doi:10.3390/curroncol29030147)
Supplement: Supplementary file 1 [file curroncol-29-00147-s001.zip]

Archive with 1 entries (1 files):
- curroncol-1595031-supplementary.pdf
